# Supplementary material for: Use of LARS for soft tissue function reconstruction during tumor-type hemi-shoulder replacement achieves a good prognosis: a retrospective cohort study
Source: World J Surg Oncol. 2023 Apr 4;21:123. doi: 10.1186/s12957-023-03008-7 (PMC10071767; doi:10.1186/s12957-023-03008-7)
Supplement: Supplementary file 2 — Additional file 2: Table S1. MGCT, malignant giant cell tumors of bone; GCT, giant cell tumors of bone. [file 12957_2023_3008_MOESM2_ESM.xlsx]

## Sheet: Sheet1
No.	Gender	Age (years)	Pathological classification	Location	Side	Tumor length (cm)	Pathological fracture (Y or N)	Enneking staging	ASA classification	Body mass index	Follow-up (month)	Preop MSTS score	Postop MSTS score	Preop VAS score	Postop VAS score	Postop ASES score	ADL score	Flexion	Extension	Abduction	Internal rotation	External rotation	Complications
1	M	25	MGCT	Proximal humerus	right	11	Y	ⅢB	Ⅰ	25.3	25	8	24	7	0	80	31	65	25	50	45	70	recurrence
2	M	55	bone metastase	Proximal humerus	left	9	Y	ⅢB	Ⅰ	18.9	18	14	26	7	0	85	33	75	35	40	40	80
3	F	42	GCT	Proximal humerus	left	5.5	Y	stage 3	Ⅰ	21.5	107	16	27	3	0	91	35	90	42	70	50	85
4	F	15	GCT	Proximal humerus	right	5.5	N	stage 3	Ⅰ	23.3	89	24	28	3	0	93	35	90	40	70	55	80	giant cell granuloma
5	F	38	GCT	Proximal humerus	right	8	N	stage 3	Ⅰ	20.8	76	12	27	3	0	90	35	85	40	50	50	75	periprosthetic fractures
6	M	24	GCT	Proximal humerus	right	8	Y	stage 3	Ⅰ	19.5	53	8	28	6	0	94	35	90	40	80	60	85
7	M	47	GCT	Proximal humerus	right	8.5	Y	stage 3	Ⅰ	25.4	68	12	22	3	1	72	31	30	25	40	30	55	dislocation
8	M	25	GCT	Proximal humerus	left	7.5	Y	stage 3	Ⅰ	25.1	89	10	28	3	0	92	35	85	40	75	55	85
9	F	13	osteosarcoma	Proximal humerus	right	12	N	ⅡB	Ⅰ	17.8	18	18	25	5	1	81	31	68	35	40	40	65	recurrence, metastasis
10	F	32	osteosarcoma	Proximal humerus	right	11	N	ⅢB	Ⅰ	23.5	14	18	25	4	0	84	33	55	35	35	45	75	recurrence, metastasis
11	F	48	osteosarcoma	Proximal humerus	left	6.5	N	ⅡB	Ⅰ	20.9	37	18	23	4	1	74	31	50	30	50	40	60
12	M	14	osteosarcoma	Proximal humerus	right	15	N	ⅡB	Ⅰ	21.6	26	16	24	4	0	81	31	60	30	55	45	75	metastasis
13	M	18	osteosarcoma	Proximal humerus	left	10	N	ⅡB	Ⅰ	23.3	33	20	25	3	0	85	33	75	35	55	45	80	metastasis
14	F	78	lymphoma	Proximal humerus	left	13	Y	ⅢB	Ⅱ	18.5	34	7	25	7	2	82	31	80	35	55	45	70
15	F	48	bone metastase	Proximal humerus	right	5	N	ⅢB	Ⅰ	20.3	52	18	26	3	0	85	33	75	38	35	45	70
16	M	13	chondroblastoma	Proximal humerus	right	3.5	N	stage 3	Ⅰ	22.4	16	13	26	3	1	87	33	85	40	55	55	80
17	M	47	chondrosarcoma	Proximal humerus	right	10.5	N	ⅠB	Ⅰ	19.8	84	28	26	2	0	86	33	85	40	65	50	80
18	M	45	chondrosarcoma	Proximal humerus	left	8	N	ⅡB	Ⅰ	21.3	53	28	28	3	0	94	35	95	45	70	55	85
19	M	31	chondrosarcoma	Proximal humerus	right	7	N	ⅡB	Ⅰ	23.5	64	14	28	4	0	93	35	90	40	80	60	90
20	F	51	Ewing's sarcoma	Proximal humerus	left	13	N	ⅡB	Ⅰ	20.7	54	18	25	3	1	84	33	75	35	45	50	75
21	F	56	bone metastase	Proximal humerus	left	7	Y	ⅢB	Ⅰ	23.3	21	10	27	6	0	89	35	86	38	60	55	80
22	M	60	bone metastase	Proximal humerus	left	5.5	Y	ⅢB	Ⅱ	18.8	31	8	25	6	0	84	33	70	30	55	50	75
MGCT, malignant giant cell tumors of bone; GCT, giant cell tumors of bone
